# Supplementary material for: A Dual Role of the Senescence Marker P16Ink4a in Liver Endothelial Cell Function
Source: Cells. 2024 Nov 21;13(23):1929. doi: 10.3390/cells13231929 (PMC11640762; doi:10.3390/cells13231929)
Supplement: Supplementary file 1 [file cells-13-01929-s001.zip]

Archive with 1 entries (1 files):
- cells-3302213-supplementary.pdf
